# Supplementary material for: Combined Effects of Marine Heatwaves and Light Intensity on the Physiological, Transcriptomic, and Metabolomic Profiles of Undaria pinnatifida
Source: Plants (Basel). 2025 May 9;14(10):1419. doi: 10.3390/plants14101419 (PMC12115088; doi:10.3390/plants14101419)
Supplement: Supplementary file 1 [file plants-14-01419-s001.zip]

Archive with 1 entries (1 files):
- plants-3592702-supplementary.pdf
